# Supplementary material for: Fluorine-Free, Highly Durable Waterproof and Breathable Fibrous Membrane with Self-Clean Performance
Source: Nanomaterials (Basel). 2023 Jan 27;13(3):516. doi: 10.3390/nano13030516 (PMC9922014; doi:10.3390/nano13030516)
Supplement: Supplementary file 1 [file nanomaterials-13-00516-s001.zip]

Archive with 9 entries (9 files):
- Movie S6.mp4
- Movie S7.mp4
- Movie S8.mp4
- nanomaterials-2153676-supplementary.pdf
- Movie S1.mp4
- Movie S2.mp4
- Movie S3.mp4
- Movie S4.mp4
- Movie S5.mp4
